# Supplementary material for: Stereochemical Aspects in the Context of the Structure–Activity Relationship of Chlorido[N,N′‑bis(chloro/bromosalicylidene)-1,2-diphenyl-1,2-diaminoethane]iron(III) Complexes
Source: J Med Chem. 2026 Apr 17;69(9):10183–200. doi: 10.1021/acs.jmedchem.5c03253 (PMC13181772; doi:10.1021/acs.jmedchem.5c03253)
Supplement: Supplementary file 2 [file jm5c03253_si_002.csv]

compound	SMILES	MDA-MB 231 Metabolic activity IC50
1a	RS ClC1=CC(C=[N]2C(C3=CC=CC=C3)C([N]4=CC5=CC(Cl)=CC=C5O[Fe]24O6)C7=CC=CC=C7)=C6C=C1.CCl	> 20 µM
1b	RR/SS ClC1=CC(C=[N]2C(C3=CC=CC=C3)C([N]4=CC5=CC(Cl)=CC=C5O[Fe]24O6)C7=CC=CC=C7)=C6C=C1.CCl	2.6 ± 1.2 µM
1c	SS ClC1=CC(C=[N]2C(C3=CC=CC=C3)C([N]4=CC5=CC(Cl)=CC=C5O[Fe]24O6)C7=CC=CC=C7)=C6C=C1.CCl	3.3 ± 1.1 µM
2a	RS BrC1=CC(C=[N]2C(C3=CC=CC=C3)C([N]4=CC5=CC(Br)=CC=C5O[Fe]24O6)C7=CC=CC=C7)=C6C=C1.CCl	> 20 µM
2b	RR/SS BrC1=CC(C=[N]2C(C3=CC=CC=C3)C([N]4=CC5=CC(Br)=CC=C5O[Fe]24O6)C7=CC=CC=C7)=C6C=C1.CCl	5.4 ± 1.2 µM
2c	SS BrC1=CC(C=[N]2C(C3=CC=CC=C3)C([N]4=CC5=CC(Br)=CC=C5O[Fe]24O6)C7=CC=CC=C7)=C6C=C1.CCl	5.7 ± 1.2 µM
3a	RS BrC1=C(O[Fe]23O4)C(C=[N]3C(C(C5=CC=CC=C5)[N]2=CC6=C4C(Br)=CC(Cl)=C6)C7=CC=CC=C7)=CC(Cl)=C1.CCl	> 20 µM
3b	RR/SS BrC1=C(O[Fe]23O4)C(C=[N]3C(C(C5=CC=CC=C5)[N]2=CC6=C4C(Br)=CC(Cl)=C6)C7=CC=CC=C7)=CC(Cl)=C1.CCl	> 20 µM
3c	SS BrC1=C(O[Fe]23O4)C(C=[N]3C(C(C5=CC=CC=C5)[N]2=CC6=C4C(Br)=CC(Cl)=C6)C7=CC=CC=C7)=CC(Cl)=C1.CCl	> 20 µM
